# Supplementary material for: Evaluation of the Phenolic Composition and Biological Activities of Six Aqueous Date (Phoenix dactylifera L.) Seed Extracts Originating from Different Countries: A Comparative Analysis
Source: Foods. 2023 Dec 29;13(1):126. doi: 10.3390/foods13010126 (PMC10778786; doi:10.3390/foods13010126)
Supplement: Supplementary file 1 [file foods-13-00126-s001.zip]

Archive with 1 entries (1 files):
- foods-2780466-supplementary.pdf
